# Supplementary material for: Abdominal pain and cirrhosis at diagnosis of hemochromatosis: Analysis of 219 referred probands with HFE p.C282Y homozygosity and a literature review
Source: PLoS One. 2021 Dec 21;16(12):e0261690. doi: 10.1371/journal.pone.0261690 (PMC8691644; doi:10.1371/journal.pone.0261690)
Supplement: S1 File — (XLSX) [file pone.0261690.s001.xlsx]

## Sheet: 219 hemochromatosis probands
ID	Age	Male=1	Diabetes	Abd Pain	Abd Tenderness	Ascites	Hepatomegaly	Splenomegaly	Cirrhosis	Viral hepatitis	Fatty Liver	Heavy EtOH	Hepatic sarcoidosis	Hb, g/dL	TS	SF	Units	QFe, g
1	51	0	1	1	0	0	1	0	0	0	0	0	0	15.5	65	276	6	1.2
2	46	0	0	0	0	0	0	0	1	0	0	0	0	15.9	86	5000	20	4
3	56	0	1	0	0	0	0	0	0	0	1	0	0	16	54	706	19	3.8
4	52	0	0	0	0	0	0	0	0	0	0	0	0	12.2	58	509	5	1
5	67	1	0	0	0	0	0	0	0	0	0	0	0	13	85	1501	38	7.6
6	18	1	0	0	0	0	0	0	0	0	0	0	0	17.1	82	40	0	0
7	49	0	0	0	0	0	0	0	0	0	0	0	0	14.6	83	856	21	4.2
8	25	0	0	0	0	0	0	0	0	0	1	0	0	12.1	69	1134	7	1.4
9	63	0	0	0	0	0	0	0	0	0	0	0	0	14	100	401	6	1.2
10	45	0	0	0	0	0	0	0	0	0	0	0	0	13.1	42	119	3	0.6
11	34	1	0	0	0	0	0	0	1	1	0	0	0	13.1	99	1967	25	5
12	60	0	0	0	0	0	0	0	0	0	0	0	0	16.9	73	114	0	0
13	62	1	0	0	0	0	0	0	0	0	0	0	0	15.3	74	716	9	1.8
14	34	1	0	0	1	1	1	0	0	0	0	0	0	13.2	45	795	15	3
15	62	0	0	0	0	0	0	0	0	0	0	0	0	13.9	57	489	12	2.4
16	46	1	1	0	0	0	0	0	0	0	0	0	0	11.8	46	757	19	3.8
17	46	0	0	0	0	0	0	0	0	0	0	0	0	13.4	51	564	24	4.8
18	28	1	0	0	0	0	0	0	0	0	1	1	0	15.2	81	829	16	3.2
19	31	1	0	0	0	0	1	0	0	0	0	0	0	14	92	1550	48	9.6
20	23	1	0	0	0	0	0	0	0	0	1	0	0	13.3	100	650	9	1.8
21	57	1	0	0	0	0	0	0	0	0	0	0	0	12	86	717	35	7
22	49	1	0	0	0	0	0	0	0	0	1	0	0	14.5	52	476	28	5.6
23	37	1	1	0	0	0	0	0	0	0	1	0	0	15.4	100	993	52	10.4
24	46	1	1	0	0	0	0	0	0	0	0	0	0	13.7	54	28	8	1.6
25	47	1	1	0	0	0	0	0	0	1	0	0	0	14.2	73	1115	18	3.6
26	30	0	0	0	0	0	0	0	0	0	0	0	0	17.4	49	163	0	0
27	61	1	0	0	0	0	0	0	0	0	0	0	0	13.8	79	623	10	2
28	59	1	0	0	0	0	0	0	0	0	0	0	0	17.7	43	242	5	1
29	39	1	0	0	0	0	0	0	0	0	0	0	0	14.9	86	954	29	5.8
30	47	1	0	1	0	0	1	0	0	1	0	1	0	16.8	66	544	28	5.6
31	55	0	0	0	0	0	0	0	0	0	0	0	0	15.9	71	352	12	2.4
32	33	1	0	0	0	0	0	0	0	0	1	0	0	16	65	1222	29	5.8
33	58	1	0	0	0	0	0	0	0	0	0	0	0	15.2	60	516	7	1.4
34	74	0	0	0	0	0	0	0	0	0	1	0	0	15.2	90	1636	15	3
35	58	0	0	0	0	0	0	0	0	0	0	0	0	15.3	66	1001	11	2.2
36	53	1	1	1	1	0	1	0	1	0	0	1	0	16.6	85	3470	15	3
37	28	0	0	0	0	0	0	0	0	0	0	0	0	16.3	98	333	13	2.6
38	46	1	0	0	0	0	0	0	0	0	0	0	0	14.6	92	1866	27	5.4
39	42	0	0	0	0	0	0	0	0	0	0	0	0	16.7	93	67	0	0
40	79	0	0	0	0	0	0	0	0	0	0	0	0	14.3	19	15	0	0
41	52	0	0	0	0	0	0	0	0	0	0	0	0	16.3	59	197	0	0
42	47	0	0	0	0	0	0	0	0	0	1	0	0	14.3	77	835	35	7
43	49	1	0	0	0	0	0	0	0	0	1	0	0	16.8	76	123	3	0.6
44	44	1	0	0	0	0	0	0	0	0	1	0	0	13.5	76	822	7	1.4
45	36	1	0	0	0	0	0	1	0	1	0	0	0	12.3	97	285	2	0.4
46	34	0	0	0	0	0	0	0	0	0	0	0	0	12.9	86	195	0	0
47	49	1	0	0	0	0	1	0	1	0	0	0	0	12.5	100	5613	75	15
48	52	1	0	1	0	0	0	0	1	0	0	0	0	14.7	99	5001	30	6
49	64	1	0	0	0	0	0	0	0	0	0	0	0	16.6	88	1329	16	3.2
50	52	0	0	0	0	0	0	0	0	0	0	0	0	13.4	89	2385	43	8.6
51	36	0	0	0	0	0	0	0	0	0	0	0	0	14.6	83	294	7	1.4
52	49	1	0	0	0	0	0	0	0	0	0	0	0	15.4	91	3625	46	9.2
53	78	1	0	0	0	0	0	0	0	0	0	0	0	15	53	154	0	0
54	45	1	0	0	1	1	0	1	1	1	0	1	0	13	96	582	5	1
55	79	1	0	0	0	0	0	0	0	0	0	0	0	14	78	1556	17	3.4
56	40	1	0	0	0	0	1	0	0	0	0	0	0	16	87	1480	12	2.4
57	21	1	0	0	0	0	0	0	0	0	0	0	0	11.7	88	473	5	1
58	24	1	0	0	0	0	0	0	0	0	0	0	0	10	88	359	4	0.8
59	78	1	1	0	0	0	0	0	0	0	0	0	0	12.7	92	712	12	2.4
60	41	0	0	0	1	0	1	0	0	0	1	0	0	16.2	47	259	8	1.6
61	52	0	0	0	0	0	0	0	0	0	1	0	0	15.5	66	1123	20	4
62	80	0	0	0	0	0	0	0	0	0	0	0	0	15.1	90	924	20	4
63	32	1	0	0	0	0	0	0	0	0	0	0	0	14.1	85	726	14	2.8
64	69	1	0	0	0	0	1	0	0	0	0	0	0	13.2	76	508	24	4.8
65	59	0	0	0	0	0	0	0	0	0	0	0	0	12	93	5427	55	11
66	46	1	0	0	0	0	0	0	0	0	0	0	0	12.5	95	459	25	5
67	52	1	1	0	0	0	1	1	1	0	0	1	0	13.4	96	3489	60	12
68	45	1	0	0	0	0	0	0	0	0	0	0	0	15.4	96	609	15	3
69	55	1	0	0	0	0	0	0	0	0	0	0	0	13.2	100	1400	50	10
70	42	0	0	0	0	0	0	0	0	0	1	0	0	13.8	100	386	2	0.4
71	48	0	0	0	0	0	0	0	0	0	0	0	0	13.5	81	244	5	1
72	55	1	0	0	0	0	0	0	0	0	0	0	0	15.2	84	714	22	4.4
73	54	0	1	0	0	0	0	0	0	0	1	0	0	16.9	88	431	7	1.4
74	30	1	0	0	0	0	0	0	0	0	0	0	0	15.3	99	822	28	5.6
75	41	0	0	0	0	0	1	0	0	0	1	0	0	15.2	43	793	6	1.2
76	45	0	0	0	0	0	0	0	0	0	0	0	0	14.8	55	713	13	2.6
77	55	1	0	0	0	0	1	0	1	0	0	1	0	14.5	63	2000	35	7
78	33	1	1	0	0	0	1	0	0	0	1	0	0	14.9	61	1578	17	3.4
79	48	1	1	0	0	0	0	0	0	0	0	0	0	12.6	46	1970	52	10.4
80	68	0	0	0	0	0	0	0	0	0	0	0	0	15.4	55	975	20	4
81	19	1	0	0	0	0	1	0	0	0	0	0	0	14.2	95	239	2	0.4
82	41	0	0	0	0	0	0	0	0	0	0	0	0	17.3	72	438	17	3.4
83	51	0	0	0	0	0	0	0	0	0	0	0	0	18.5	88	314	12	2.4
84	52	0	0	0	0	0	1	0	0	0	0	0	0	16.1	46	128	0	0
85	46	1	0	0	0	0	0	0	0	0	0	0	0	16.5	76	668	17	3.4
86	52	1	0	0	0	0	0	0	0	0	0	0	0	13.1	53	992	18	3.6
87	53	1	0	0	0	0	0	0	0	0	1	0	0	16.6	62	1215	20	4
88	27	0	0	0	0	0	0	0	0	0	1	0	0	15.9	63	1119	12	2.4
89	45	0	0	0	0	0	0	0	0	0	0	0	0	13.8	85	561	5	1
90	51	1	0	0	0	0	1	0	0	0	0	0	0	14.8	99	5016	50	10
91	50	0	0	0	0	0	0	0	0	0	1	0	0	14.8	88	934	75	15
92	30	0	0	0	0	0	0	0	0	0	0	0	0	12.2	95	511	7	1.4
93	48	0	1	0	1	0	0	0	0	0	1	0	0	14.1	74	1082	13	2.6
94	35	1	0	0	0	0	0	0	0	0	0	0	0	11.8	95	1636	11	2.2
95	29	1	0	0	0	0	0	0	0	0	0	1	0	14.2	96	3360	30	6
96	57	0	0	0	0	0	0	0	0	0	0	0	0	15.2	65	34	0	0
97	33	1	0	0	0	0	0	0	0	0	1	0	0	12.4	98	1186	18	3.6
98	66	1	1	0	0	0	1	0	0	0	1	0	0	14.1	100	3222	35	7
99	62	0	1	1	1	0	0	0	1	0	0	0	0	13.9	100	3468	60	12
100	50	0	0	0	0	0	0	0	0	0	0	0	0	13.6	47	52	3	0.6
101	51	0	0	0	0	0	0	0	0	0	0	0	0	15.8	58	1161	18	3.6
102	37	1	0	1	1	0	1	0	0	0	0	0	0	15.2	99	2071	34	6.8
103	47	1	0	0	0	0	0	0	0	0	1	0	0	12.7	65	928	15	3
104	67	0	0	0	0	0	0	0	0	0	0	0	0	15.3	48	300	7	1.4
105	49	1	0	0	0	0	1	0	0	0	1	0	0	16.3	57	494	18	3.6
106	56	1	0	0	0	0	0	0	1	0	1	0	0	14.8	89	954	16	3.2
107	48	1	1	0	0	0	0	0	1	0	1	0	0	16.2	99	3362	57	11.4
108	56	1	0	0	0	0	0	0	1	1	0	0	0	16.2	34	954	21	4.2
109	52	1	0	0	0	0	0	0	0	0	0	0	0	12.7	93	4126	62	12.4
110	73	0	0	0	0	0	0	0	0	0	0	0	0	16.2	83	889	16	3.2
111	45	0	0	0	0	0	0	0	0	0	1	0	0	13.5	43	550	3	0.6
112	41	1	0	0	0	0	0	0	0	0	0	0	0	13.1	89	521	15	3
113	53	1	1	0	0	0	1	0	0	0	1	0	0	14.7	71	1812	25	5
114	53	1	0	0	0	0	0	0	0	0	0	0	0	15.7	72	921	16	3.2
115	31	0	0	0	0	0	0	0	0	0	0	0	0	11.9	96	772	7	1.4
116	57	0	0	0	0	0	0	0	0	0	0	0	0	15.6	98	538	23	4.6
117	45	0	0	0	0	0	0	0	0	0	0	0	0	13.3	73	423	7	1.4
118	58	1	0	0	0	0	1	0	1	1	1	1	0	11.5	83	1378	20	4
119	51	1	1	0	0	0	1	0	1	0	1	0	0	13.7	86	1362	63	12.6
120	62	0	0	0	0	0	0	0	0	0	0	0	0	16.2	73	308	2	0.4
121	18	1	0	0	0	0	0	0	0	0	0	0	0	12.6	88	432	6	1.2
122	51	1	0	0	0	0	1	0	1	0	0	0	0	13.3	99	763	33	6.6
123	42	0	0	0	0	0	0	0	0	0	0	0	0	12.9	69	700	14	2.8
124	30	1	0	0	0	0	0	0	0	0	0	0	0	14.4	68	400	12	2.4
125	45	1	0	0	0	0	1	0	1	0	1	0	0	15.2	75	2671	100	20
126	53	0	0	0	0	0	0	0	0	0	0	0	0	14.6	95	366	3	0.6
127	47	0	0	0	0	0	0	0	0	0	0	0	0	16.3	63	98	5	1
128	52	1	0	0	0	0	1	0	0	0	1	0	0	14.1	66	6103	37	7.4
129	40	0	0	0	0	0	0	0	0	0	0	0	0	15.5	48	48	0	0
130	31	1	0	0	0	0	0	0	0	0	0	0	0	14.6	94	514	14	2.8
131	66	1	0	0	0	0	1	0	1	0	0	0	0	13.5	89	2119	48	9.6
132	48	1	0	0	0	0	0	0	0	0	0	0	0	15.9	56	168	0	0
133	40	1	0	0	0	0	0	0	0	0	0	0	0	15.7	95	496	16	3.2
134	54	1	0	0	0	0	0	0	0	0	0	0	0	14.4	89	700	8	1.6
135	72	1	0	0	0	0	0	0	0	0	0	0	0	16.7	94	904	26	5.2
136	53	0	0	0	0	0	0	0	0	0	0	0	0	15.3	97	502	18	3.6
137	48	1	0	0	0	0	0	0	0	0	0	0	0	15.6	47	113	0	0
138	47	0	0	0	0	0	0	0	0	0	0	0	0	14	48	476	8	1.6
139	19	0	0	0	0	0	0	0	0	0	0	0	0	14.3	65	900	10	2
140	61	1	1	0	0	0	0	0	0	0	0	0	0	13.8	86	2725	13	2.6
141	42	1	0	0	0	0	0	0	1	0	0	0	0	14.1	91	3993	156	31.2
142	70	1	0	1	0	0	1	0	1	0	0	0	0	13.8	93	2001	80	16
143	67	1	1	0	0	0	0	0	0	0	0	0	0	13.4	73	398	7	1.4
144	51	1	1	0	0	0	0	0	0	0	0	0	0	14.5	87	571	9	1.8
145	29	1	0	0	0	0	0	0	0	0	0	0	0	17.4	79	389	13	2.6
146	58	0	0	0	0	0	0	0	0	0	0	0	0	15.2	47	534	7	1.4
147	60	0	0	0	0	0	0	0	0	0	0	0	0	14.4	79	65	0	0
148	42	1	0	0	0	0	0	0	0	0	0	1	0	14.1	60	1061	100	20
149	42	1	0	0	0	0	0	0	0	0	0	0	0	16.1	64	136	6	1.2
150	42	1	0	0	0	0	0	0	0	0	0	0	0	14.3	60	1061	23	4.6
151	31	0	0	0	0	0	0	0	0	0	0	0	0	16.1	90	333	10	2
152	61	0	0	0	0	0	0	0	0	0	0	0	0	16.1	47	80	0	0
153	53	1	1	0	0	0	0	0	0	0	0	0	0	13.3	58	749	20	4
154	59	0	0	0	0	0	0	0	0	0	0	0	0	16	89	332	4	0.8
155	18	1	0	0	0	0	0	0	0	0	0	0	0	14.7	97	562	10	2
156	70	0	0	0	0	0	0	0	0	0	0	0	0	15.4	69	519	11	2.2
157	60	0	1	0	0	0	0	0	0	0	0	0	0	16.2	70	637	12	2.4
158	55	1	1	0	0	0	0	0	0	0	0	0	0	15.5	96	787	9	1.8
159	67	1	0	0	0	0	0	0	1	0	0	0	0	17.3	75	1026	16	3.2
160	50	1	1	0	0	0	0	0	0	0	0	0	0	12.1	58	1925	12	2.4
161	58	0	0	1	0	0	0	1	1	0	1	0	1	12.7	39	387	7	1.4
162	63	1	0	0	0	0	0	0	0	0	0	0	0	15.9	100	308	9	1.8
163	41	0	0	0	0	0	0	0	0	0	0	0	0	14.4	77	651	15	3
164	28	1	0	0	0	0	1	0	0	0	0	0	0	15.1	95	450	12	2.4
165	46	1	0	0	0	0	0	0	0	0	0	1	0	15.3	73	1095	12	2.4
166	39	1	0	0	0	0	0	0	0	0	0	0	0	14.9	84	2556	36	7.2
167	52	1	0	0	0	0	0	0	0	0	1	1	0	14	58	657	24	4.8
168	69	1	1	0	0	0	0	0	0	0	1	0	0	15.9	89	1112	22	4.4
169	78	1	0	0	0	0	0	0	0	0	1	0	0	13.8	96	1300	31	6.2
170	59	0	1	0	0	0	0	0	0	0	1	0	0	15.2	81	1892	17	3.4
171	36	1	0	0	0	0	0	0	1	0	0	0	0	12	79	513	22	4.4
172	72	0	0	0	0	0	0	0	0	0	0	0	0	13	78	2107	7	1.4
173	34	1	0	0	0	0	1	0	0	0	0	1	0	16.9	99	1509	32	6.4
174	44	1	0	0	0	0	0	0	0	0	0	0	0	15.5	83	1190	34	6.8
175	48	0	0	0	0	0	0	0	0	0	0	0	0	14.2	42	43	12	2.4
176	52	0	0	0	0	0	0	0	0	0	0	0	0	14	89	838	12	2.4
177	55	1	0	0	0	0	0	1	0	0	0	0	0	16.2	89	644	8	1.6
178	45	0	0	0	0	0	0	0	0	0	0	0	0	16.8	70	1737	11	2.2
179	63	0	0	0	0	0	0	0	0	0	0	0	0	14	99	572	18	3.6
180	64	0	0	0	0	0	0	0	0	0	0	0	0	13.3	90	591	21	4.2
181	46	0	0	0	0	0	0	0	0	0	0	0	0	12.8	86	247	6	1.2
182	66	0	0	0	0	0	0	0	0	0	0	0	0	17.8	88	406	8	1.6
183	52	0	0	0	0	0	1	0	0	0	0	0	0	15.6	94	841	24	4.8
184	40	1	0	0	0	0	0	0	0	0	0	1	0	16.1	84	1162	20	4
185	55	1	0	0	0	0	0	0	0	0	1	0	0	15.8	74	961	11	2.2
186	49	0	0	0	0	0	0	0	0	0	0	0	0	13.4	97	452	10	2
187	38	1	0	0	0	0	0	0	0	0	1	1	0	13.7	100	2000	150	30
188	30	1	0	0	0	0	0	0	0	0	0	0	0	17.1	84	709	15	3
189	42	1	0	0	0	0	0	0	0	0	0	0	0	16.4	53	1170	15	3
190	39	1	0	0	0	0	0	0	0	0	0	0	0	15.8	46	216	8	1.6
191	57	1	0	0	0	0	0	0	0	0	0	0	0	15	100	960	16	3.2
192	52	0	0	0	0	0	0	0	0	0	1	0	0	12.5	79	435	5	1
193	56	1	1	0	0	0	0	0	0	0	0	0	0	14.5	97	333	13	2.6
194	23	0	0	0	0	0	0	0	0	0	0	0	0	14.3	81	205	0	0
195	26	1	0	0	0	0	0	0	0	0	1	0	0	16.3	88	1762	23	4.6
196	60	1	0	0	0	0	0	0	0	0	1	0	0	16.9	90	1136	22	4.4
197	37	1	0	0	0	0	1	0	0	0	1	0	0	16.9	92	1263	22	4.4
198	50	0	1	0	0	0	0	0	0	0	0	0	0	11.3	81	1337	56	11.2
199	54	0	1	0	0	0	1	0	0	0	0	0	0	15.3	55	589	28	5.6
200	45	0	0	0	0	0	0	0	0	0	0	0	0	13.3	39	376	7	1.4
201	42	1	0	0	0	0	0	0	0	0	1	0	0	13.4	74	633	11	2.2
202	66	0	0	0	0	0	0	0	0	0	1	0	0	15.8	47	484	2	0.4
203	56	0	0	0	0	0	0	0	0	0	0	0	0	14.3	59	271	4	0.8
204	41	1	0	0	0	0	0	0	0	0	1	0	0	16.4	92	2156	33	6.6
205	41	1	0	0	0	0	1	0	0	0	1	0	0	15.9	41	1450	22	4.4
206	27	0	1	0	0	0	0	0	0	0	0	0	0	13.2	42	32	0	0
207	22	0	0	0	0	0	0	0	0	0	0	0	0	12.5	100	483	12	2.4
208	43	1	0	0	0	0	0	0	0	0	1	0	0	12.6	91	1458	24	4.8
209	51	0	0	0	0	0	0	0	0	0	0	0	0	13.4	81	651	16	3.2
210	56	1	0	0	0	0	1	0	0	0	0	0	0	14.3	98	1168	48	9.6
211	26	0	1	0	0	0	0	0	0	0	0	0	0	15.9	97	733	15	3
212	48	1	0	0	0	0	0	0	0	0	0	0	0	15.8	76	288	0	0
213	41	0	0	0	0	0	0	0	0	0	0	0	0	15.4	40	257	1	0.2
214	52	1	0	0	0	0	0	0	0	0	0	1	0	17.5	73	2001	40	8
215	48	0	1	0	0	0	0	0	0	0	0	0	0	15.1	100	197	13	2.6
216	68	1	0	0	0	0	0	0	0	0	0	0	0	12.9	81	1014	21	4.2
217	35	0	0	0	0	0	0	0	0	0	0	0	0	14.3	97	1246	13	2.6
218	56	1	0	0	0	0	0	0	0	0	0	0	0	13.9	70	326	10	2
219	33	0	0	0	0	0	0	0	0	0	0	0	0	13.5	39	297	6	1.2
ID	Age	Male=1	Diabetes	Abd Pain	Abd Tenderness	Ascites	Hepatomegaly	Splenomegaly	Cirrhosis	Viral hepatitis	Fatty Liver	Heavy EtOH	Hepatic sarcoidosis	Hb, g/dL	TS	SF	Units	QFe, g
